# Supplementary material for: Phase Lag Index of Resting-State EEG for Identification of Mild Cognitive Impairment Patients with Type 2 Diabetes
Source: Brain Sci. 2022 Oct 17;12(10):1399. doi: 10.3390/brainsci12101399 (PMC9599801; doi:10.3390/brainsci12101399)
Supplement: Supplementary file 1 [file brainsci-12-01399-s001.zip]

Archive with 1 entries (1 files):
- brainsci-1937059-supplementary.pdf
